# Supplementary material for: Standardized protocol for plasticity assessment in the aging mouse neocortex using choline-chloride perfusion
Source: Front Aging Neurosci. 2026 Mar 12;18:1764324. doi: 10.3389/fnagi.2026.1764324 (PMC13017909; doi:10.3389/fnagi.2026.1764324)
Supplement: Supplementary file 1 [file Table_1.xlsx]

## Sheet: Amplitude_data
Pre	Post
15.9069	17.3161
16.5472	15.9383
14.2539	22.1496
13.9563	17.3896
13.5186	15.9822
	16.642
25.765	18.19
17.0366	18.1202
23.5785	19.3842
19.4277	14.2411
14.9917	16.6832
16.9109	18.6933
14.5481	20.4153
17.313	14.8813
	17.3788
15.9508	15.624
16.5498	17.622
	19.2703

## Sheet: Amplitude_MannWhitney_tabular
Table Analyzed	sEPSC amplitude [pA] - both
Column B	Post
vs.	vs.
Column A	Pre
Mann Whitney test
P value	0.14
Exact or approximate P value?	Exact
P value summary	ns
Significantly different (P < 0.05)?	No
One- or two-tailed P value?	Two-tailed
Sum of ranks in column A,B	214 , 347
Mann-Whitney U	94
Difference between medians
Median of column A	16.5, n=15
Median of column B	17.4, n=18
Difference: Actual	0.837
Difference: Hodges-Lehmann	1.07

## Sheet: Amplitude_MannWhitney_descStats
	Pre	Post
Number of values	15	18
Minimum	13.5	14.2
25% Percentile	14.5	16
Median	16.5	17.4
75% Percentile	17.3	18.8
Maximum	25.8	22.1
Mean	17.1	17.6
Std. Deviation	3.46	1.97
Std. Error of Mean	0.894	0.465
Lower 95% CI	15.2	16.6
Upper 95% CI	19	18.5
Mean ranks	14.3	19.3

## Sheet: Amplitude_paired_data
Pre	Post
15.5693	18.468
13.7374	16.6713
22.1267	18.5648
17.1101	16.5392
15.9305	17.5585
16.2503	17.5054

## Sheet: Amplitude_Wilcoxon_tabular
Table Analyzed	sEPSC amplitude [pA] - paired
Column B	Post
vs.	vs.
Column A	Pre
Wilcoxon matched-pairs signed rank test
P value	0.56
Exact or approximate P value?	Exact
P value summary	ns
Significantly different (P < 0.05)?	No
One- or two-tailed P value?	Two-tailed
Sum of positive, negative ranks	14.0 , -7.00
Sum of signed ranks (W)	7
Number of pairs	6
Number of ties (ignored)	0
Median of differences
Median	1.44
How effective was the pairing?
rs (Spearman)	0.2
P value (one tailed)	0.36
P value summary	ns
Was the pairing significantly effective?	No

## Sheet: Amplitude_Wilcoxon_descStats
	Pre	Post	Post - Pre
Number of values	6	6	6
Minimum	13.7	16.5	-3.56
25% Percentile	15.1	16.6	-1.32
Median	16.1	17.5	1.44
75% Percentile	18.4	18.5	2.91
Maximum	22.1	18.6	2.93
Mean	16.8	17.6	0.764
Std. Deviation	2.84	0.857	2.48
Std. Error of Mean	1.16	0.35	1.01
Lower 95% CI	13.8	16.7	-1.84
Upper 95% CI	19.8	18.5	3.37

## Sheet: Halfwidth_data
Pre	Post
0.493954	0.855541
0.469295	0.571071
0.403892	1.24269
0.509251	0.954561
0.537472	0.719926
	0.55356
1.30552	0.730654
0.566275	0.582308
1.05028	1.02764
0.822124	0.650984
0.624487	0.67257
0.582303	0.655423
0.587925	0.704589
0.635311	0.620312
	1.00258
0.494085	0.501013
0.559937	0.719102
	0.687622

## Sheet: Halfwidth_MannWhitney_tabular
Table Analyzed	sEPSC half width [ms] - both
Column B	Post
vs.	vs.
Column A	Pre
Mann Whitney test
P value	0.02
Exact or approximate P value?	Exact
P value summary	*
Significantly different (P < 0.05)?	Yes
One- or two-tailed P value?	Two-tailed
Sum of ranks in column A,B	191 , 370
Mann-Whitney U	71
Difference between medians
Median of column A	0.566, n=15
Median of column B	0.696, n=18
Difference: Actual	0.13
Difference: Hodges-Lehmann	0.12

## Sheet: Halfwidth_MannWhitney_descStats
	Pre	Post
Number of values	15	18
Minimum	0.404	0.501
25% Percentile	0.494	0.611
Median	0.566	0.696
75% Percentile	0.635	0.88
Maximum	1.31	1.24
Mean	0.643	0.747
Std. Deviation	0.242	0.195
Std. Error of Mean	0.0624	0.046
Lower 95% CI	0.509	0.65
Upper 95% CI	0.777	0.844
Mean ranks	12.7	20.6

## Sheet: Halfwidth_paired_data
Pre	Post
0.455714	0.889767
0.523361	0.742682
0.974025	0.780201
0.676304	0.659659
0.611618	0.775826
0.527011	0.635912

[truncated: 14 more sheets: Halfwidth_Wilcoxon_tabular, Halfwidth_Wilcoxon_descStats, Area_data, Area_MannWhitney_tabular, Area_MannWhitney_descStats, Area_paired_data, Area_Wilcoxon_tabular, Area_Wilcoxon_descStats, Frequency_data, Frequency_MannWhitney_tabular, Frequency_MannWhitney_descStats, Frequency_paired_data, Frequency_Wilcoxon_tabular, Frequency_Wilcoxon_descStats]
