# Supplementary material for: Standardized protocol for plasticity assessment in the aging mouse neocortex using choline-chloride perfusion
Source: Front Aging Neurosci. 2026 Mar 12;18:1764324. doi: 10.3389/fnagi.2026.1764324 (PMC13017909; doi:10.3389/fnagi.2026.1764324)
Supplement: Supplementary file 2 [file Table_2.xlsx]

## Sheet: Amplitude_data
Pre	Post
19.6612	19.4909
20.5698	28.3991
20.668	19.1643
16.9641	23.8672
14.969	18.3035
16.2282	20.199
17.1777	15.7256
21.7229
14.9495	21.9403
31.0593	15.7638
14.1828	19.7412
16.5341	19.0205
21.254	16.9601
15.2891	20.8505
22.4657	19.8179
16.2887	16.294
17.7532

## Sheet: Amplitude_MannWhitney_tabular
Table Analyzed	sEPSC amplitude [pA]
Column B	Post
vs.	vs.
Column A	Pre
Mann Whitney test
P value	0.33
Exact or approximate P value?	Exact
P value summary	ns
Significantly different (P < 0.05)?	No
One- or two-tailed P value?	Two-tailed
Sum of ranks in column A,B	254 , 274
Mann-Whitney U	101
Difference between medians
Median of column A	17.2, n=17
Median of column B	19.5, n=15
Difference: Actual	2.31
Difference: Hodges-Lehmann	1.34

## Sheet: Amplitude_MannWhitney_descStats
	Pre	Post
Number of values	17	15
Minimum	14.2	15.7
25% Percentile	15.8	17
Median	17.2	19.5
75% Percentile	21	20.9
Maximum	31.1	28.4
Mean	18.7	19.7
Std. Deviation	4.14	3.3
Std. Error of Mean	1	0.853
Lower 95% CI	16.6	17.9
Upper 95% CI	20.8	21.5
Mean ranks	14.9	18.3

## Sheet: Amplitude_paired_data
Pre	Post
20.1155	23.945
17.5337	20.445
18.3763	17.9623
20.0639	19.1484
17.6924	18.9437
18.8359	18.056

## Sheet: Amplitude_Wilcoxon_tabular
Table Analyzed	sEPSC amplitude [pA] - paired
Column B	Post
vs.	vs.
Column A	Pre
Wilcoxon matched-pairs signed rank test
P value	0.44
Exact or approximate P value?	Exact
P value summary	ns
Significantly different (P < 0.05)?	No
One- or two-tailed P value?	Two-tailed
Sum of positive, negative ranks	15.0 , -6.00
Sum of signed ranks (W)	9
Number of pairs	6
Number of ties (ignored)	0
Median of differences
Median	0.419
How effective was the pairing?
rs (Spearman)	0.257
P value (one tailed)	0.33
P value summary	ns
Was the pairing significantly effective?	No

## Sheet: Amplitude_Wilcoxon_descStats
	Pre	Post	Post - Pre
Number of values	6	6	6
Minimum	17.5	18	-0.915
25% Percentile	17.7	18	-0.814
Median	18.6	19	0.419
75% Percentile	20.1	21.3	3.14
Maximum	20.1	23.9	3.83
Mean	18.8	19.8	0.98
Std. Deviation	1.13	2.24	2.03
Std. Error of Mean	0.459	0.916	0.828
Lower 95% CI	17.6	17.4	-1.15
Upper 95% CI	20	22.1	3.11

## Sheet: Halfwidth_data
Pre	Post
0.78345	0.730245
0.985428	1.58938
0.895201	0.779487
1.10014	0.970622
0.775958	0.918526
0.768585	0.843747
0.621531	0.47488
0.709012
0.828213	0.703187
1.92568	0.504123
0.674588	0.582662
0.746465	0.605621
0.816028	0.74151
0.623107	0.763337
0.897607	0.718177
0.704855	0.728224
0.698805

## Sheet: Halfwidth_MannWhitney_tabular
Table Analyzed	sEPSC half width [ms]
Column B	Post
vs.	vs.
Column A	Pre
Mann Whitney test
P value	0.31
Exact or approximate P value?	Exact
P value summary	ns
Significantly different (P < 0.05)?	No
One- or two-tailed P value?	Two-tailed
Sum of ranks in column A,B	308 , 220
Mann-Whitney U	100
Difference between medians
Median of column A	0.776, n=17
Median of column B	0.730, n=15
Difference: Actual	-0.0457
Difference: Hodges-Lehmann	-0.0527

## Sheet: Halfwidth_MannWhitney_descStats
	Pre	Post
Number of values	17	15
Minimum	0.622	0.475
25% Percentile	0.702	0.606
Median	0.776	0.73
75% Percentile	0.896	0.844
Maximum	1.93	1.59
Mean	0.856	0.777
Std. Deviation	0.303	0.263
Std. Error of Mean	0.0735	0.068
Lower 95% CI	0.7	0.631
Upper 95% CI	1.01	0.923
Mean ranks	18.1	14.7

## Sheet: Halfwidth_paired_data
Pre	Post
0.884439	1.15981
0.923767	0.889545
0.69971	0.659314
1.14283	0.596657
0.728533	0.703489
0.767089	0.7232

[truncated: 14 more sheets: Halfwidth_Wilcoxon_tabular, Halfwidth_Wilcoxon_descStats, Area_data, Area_MannWhitney_tabular, Area_MannWhitney_descStats, Area_paired_data, Area_Wilcoxon_tabular, Area_Wilcoxon_descStats, Frequency_data, Frequency_MannWhitney_tabular, Frequency_MannWhitney_descStats, Frequency_paired_data, Frequency_Wilcoxon_tabular, Frequency_Wilcoxon_descStats]
