# Supplementary material for: Standardized protocol for plasticity assessment in the aging mouse neocortex using choline-chloride perfusion
Source: Front Aging Neurosci. 2026 Mar 12;18:1764324. doi: 10.3389/fnagi.2026.1764324 (PMC13017909; doi:10.3389/fnagi.2026.1764324)
Supplement: Supplementary file 3 [file Table_3.xlsx]

## Sheet: RMP_young_data
Pre	Post
-83.3339	-87.2972
-91.4084	-80.7136
-82.9686	-76.9616
-88.6023	-87.3348
-90.6503	-90.4047
	-89.6776
-81.8506	-72.984
-71.3042	-69.1028
-87.6188	-74.3682
-70.121	-66.1231
-70.8362	-84.5384
-82.3903	-79.24
-60.5779	-90.8423
-72.2919	-71.3239
	-81.6393
-87.3582	-69.133
-66.2056	-76.1166
	-82.7858

## Sheet: RMP_young_MannWhitney_tabular
Table Analyzed	resting membrane potential [mV] - both
Column B	Post
vs.	vs,
Column A	Pre
Mann Whitney test
P value	0.87
Exact or approximate P value?	Exact
P value summary	ns
Significantly different (P < 0.05)?	No
One- or two-tailed P value?	Two-tailed
Sum of ranks in column A,B	250 , 311
Mann-Whitney U	130
Difference between medians
Median of column A	-82,4, n=15
Median of column B	-80,0, n=18
Difference: Actual	2.41
Difference: Hodges-Lehmann	0.228

## Sheet: RMP_young_MannWhitney_descStats
	Pre	Post
Number of values	15	18
Minimum	-91.4	-90.8
25% Percentile	-87.6	-87.3
Median	-82.4	-80
75% Percentile	-70.8	-72.6
Maximum	-60.6	-66.1
Mean	-79.2	-79.5
Std. Deviation	9.76	7.91
Std. Error of Mean	2.52	1.86
Lower 95% CI	-84.6	-83.4
Upper 95% CI	-73.8	-75.5
Mean ranks	16.7	17.3

## Sheet: RMP_young_paired_data
Pre	Post
-85.9036	-81.6574
-89.6263	-89.139
-80.2579	-72.1517
-74.4492	-76.6338
-66.4349	-81.2685
-76.7819	-76.0118

## Sheet: RMP_young_Wilcoxon_tabular
Table Analyzed	resting membrane potential [mV] - paired
Column B	Post
vs.	vs,
Column A	Pre
Wilcoxon matched-pairs signed rank test
P value	0.84
Exact or approximate P value?	Exact
P value summary	ns
Significantly different (P < 0.05)?	No
One- or two-tailed P value?	Two-tailed
Sum of positive, negative ranks	12,0 , -9,00
Sum of signed ranks (W)	3
Number of pairs	6
Number of ties (ignored)	0
Median of differences
Median	0.629
How effective was the pairing?
rs (Spearman)	0.429
P value (one tailed)	0.21
P value summary	ns
Was the pairing significantly effective?	No

## Sheet: RMP_young_Wilcoxon_descStats
	Pre	Post	Post - Pre
Number of values	6	6	6
Minimum	-89.6	-89.1	-14.8
25% Percentile	-86.8	-83.5	-5.35
Median	-78.5	-79	0.629
75% Percentile	-72.4	-75	5.21
Maximum	-66.4	-72.2	8.11
Mean	-78.9	-79.5	-0.568
Std. Deviation	8.31	5.92	7.84
Std. Error of Mean	3.39	2.42	3.2
Lower 95% CI	-87.6	-85.7	-8.8
Upper 95% CI	-70.2	-73.3	7.66

## Sheet: IR_young_data
Pre	Post
162.366	196.36
149.718	209.813
155.113	125.804
162.68	158.146
163.527	218.695
	152.935
113.387	195.224
95.2953	160.503
126.998	104.239
133.03	114.832
133.105	65.6375
66.599	66.5375
70.427	89.6077
74.9516	215.349
	80.7582
150.841	180.126
134.535	70.5395
	33.0995

## Sheet: IR_young_MannWhitney_tabular
Table Analyzed	input resistance [mOhm] - both
Column B	Post
vs.	vs.
Column A	Pre
Mann Whitney test
P value	0.68
Exact or approximate P value?	Exact
P value summary	ns
Significantly different (P < 0.05)?	No
One- or two-tailed P value?	Two-tailed
Sum of ranks in column A,B	243 , 318
Mann-Whitney U	123
Difference between medians
Median of column A	133. n=15
Median of column B	139. n=18
Difference: Actual	6.26
Difference: Hodges-Lehmann	10

## Sheet: IR_young_MannWhitney_descStats
	Pre	Post
Number of values	15	18
Minimum	66.6	33.1
25% Percentile	95.3	78.2
Median	133	139
75% Percentile	155	196
Maximum	164	219
Mean	126	135
Std. Deviation	34.4	59.6
Std. Error of Mean	8.89	14.1
Lower 95% CI	107	106
Upper 95% CI	145	165
Mean ranks	16.2	17.7

## Sheet: IR_young_paired_data
Pre	Post
155.732	177.326
163.103	176.592
111.893	153.322
110.911	82.3357
72.6893	128.572
142.688	94.5883

[truncated: 14 more sheets: IR_young_Wilcoxon_tabular, IR_young_Wilcoxon_descStats, RMP_aged_data, RMP_aged_MannWhitney_tabular, RMP_aged_MannWhitney_descStats, RMP_aged_paired_data, RMP_aged_Wilcoxon_tabular, RMP_aged_Wilcoxon_descStats, IR_aged_data, IR_aged_MannWhitney_tabular, IR_aged_MannWhitney_descStats, IR_aged_paired_data, IR_aged_Wilcoxon_tabular, IR_aged_Wilcoxon_descStats]
