# Supplementary material for: Standardized protocol for plasticity assessment in the aging mouse neocortex using choline-chloride perfusion
Source: Front Aging Neurosci. 2026 Mar 12;18:1764324. doi: 10.3389/fnagi.2026.1764324 (PMC13017909; doi:10.3389/fnagi.2026.1764324)
Supplement: Supplementary file 4 [file Table_4.xlsx]

## Sheet: Tabelle1
Animal	n° slices	n° successfully recorded slices*	n° successfully recorded cells
Young female 1	2	2	11
Young female 2	2	2	12
Young female 3	2	2	10
Old female 1	2	2	10
Old female 2	2	2	11
Old female 3	2	2	11
*slices were considered as successfully recorded when at least 2 neurons were recorded both pre and post forskolin wash-in
